# Supplementary material for: Molecular Characterization of ‘Candidatus Phytoplasma prunorum’ in the Czech Republic and Susceptibility of Apricot Rootstocks to the Two Most Abundant Haplotypes
Source: Microorganisms. 2024 Feb 17;12(2):399. doi: 10.3390/microorganisms12020399 (PMC10893538; doi:10.3390/microorganisms12020399)
Supplement: Supplementary file 1 [file microorganisms-12-00399-s001.zip › Supplementary tables.xlsx]

## Sheet: Table S1
Table S1: List of ˈCa. P. prunorumˈ isolates identified in plant samples.
Sampling site	Sample code	Plant species	Cultivar	Symptom manifestation	Year of sampling	Genotype1
						aceF	pnp	imp	secY
CZ1	PR1	P. armeniaca	-	no symptoms	2015	A5	P2	I4	S2
	PR2	P. armeniaca	-	medium chlorosis	2015	A5	P2	I4	S2
	PR3	P. persica	-	weak leafroll, medium chlorosis	2015	A8	P2	I1	S2
CZ2	PR4	P. armeniaca	M-VA	no symptoms	2016	A6	P2	I4	S2
	PR5	P. armeniaca	Radka	medium leafroll	2016	A5	P2	I4	S2
	PR6	P. armeniaca	Velkopavlovická	no symptoms	2006	-		-	S2
	PR7	P. armeniaca	Velkopavlovická	no symptoms	2006	-	P2	I4	S2
	PR8	P. armeniaca	Velkopavlovická	no symptoms	2006	A6	P2	I4	S2
	PR9	P. armeniaca	Velkopavlovická	no symptoms	2006	A5	P2	-	S2
	PR10	P. armeniaca	Vestar	no symptoms	2006	A6	P2	I4	S2
	PR11	P. armeniaca	Vestar	no symptoms	2006	-	P2	I4	S2
	PR12	P. armeniaca	Vestar	no symptoms	2006	-	P2	I4	S2
	PR13	P. persica	Fenix	no symptoms	2016	A6	P2	I4	S2
	PR14	P. persica	Flamingo	medium leafroll	2016	A6	P2	I4	S2
CZ3	PR15	P. armeniaca	Antonio Erani	medium chlorosis, growth depression	2015	A6	P2	mix	S2
	PR16	P. armeniaca	Arzami Aromatny	medium leafroll and chlorosis, dieback	2006	A8	P2	I1	S2
	PR17	P. armeniaca	Bai-Gon	medium leafroll, growth depression	2015	mix	P2	mix	S2
	PR18	P. armeniaca	Callatis	dieback	2006	A5	P2	I4	S2
	PR19	P. armeniaca	Harglow	medium leafroll, growth deoression	2015	A6	P2	I3	S2
	PR20	P. armeniaca	Hargrand	medium leafroll, dieback	2006	A8	P2	I1	S2
	PR21	P. armeniaca	Hargrand	no symptoms	2006	A6	P2	I34	S2
	PR22	P. armeniaca	Hargrand	medium leafroll	2006	A6	P2	-	S2
	PR23	P. armeniaca	Hargrand	medium leafroll	2006	A6	P2	I10	S2
	PR24	P. armeniaca	Hargrand	medium leafroll and chlorosis	2015	A5	P2	I4	S2
	PR25	P. armeniaca	Hargrand	medium leafroll and chlorosis	2015	A6	P2	I10	S2
	PR26	P. armeniaca	Hativ Colmer	growth depression	2015	A5	P2	I4	S2
	PR27	P. armeniaca	Hativ Colomer	medium leafroll and chlorosis	2006	-	-	-	S2
	PR28	P. armeniaca	Churmai	medium leafroll and chlorosis	2006	A6	P2	I10	S2
	PR29	P. armeniaca	LE-3204	no symptoms	2006	A5	P2	I34	S2
	PR30	P. armeniaca	Murfatlar	medium leafroll and chlorosis	2006	A8	P2	-	S2
	PR31	P. armeniaca	Murfatlar	no symptoms	2006	A5	P2	I4	S2
	PR32	P. armeniaca	NJA 35	weak chlorosis and leafroll	2015	A6	P2	I4	S2
	PR33	P. armeniaca	Olimp	no symptoms	2006	A6	-	-	S2
	PR34	P. armeniaca	Olimp	medium leafroll, dieback	2006	A5	P2	I4	S2
	PR35	P. armeniaca	Olimp	no symptoms	2006	-	-	I4	-
	PR36	P. armeniaca	Olimp	medium leafroll and chlorosis, growth depression	2015	mix	P2	mix	S2
	PR37	P. armeniaca	Poljus Južnij	medium leafroll, dieback	2006	A6	-	mix	S2
	PR38	P. armeniaca	Polonais	severe leafroll, weak chlorosis, growth depression	2015	mix	P2	I34	S2
	PR39	P. armeniaca	Poyer	no symptoms	2015	A6	P2	I4	S2
	PR40	P. armeniaca	Poyer	no symptoms	2015	A6	P2	I4	S2
	PR41	P. armeniaca	Reumberto	medium chlorosis	2015	A5	P2	I4	S2
	PR42	P. armeniaca	Saldcot	medium leafroll and chlorosis	2006	-	-	I34	-
	PR43	P. armeniaca	Saldcot	weak leafroll	2006	A6	-	-	S2
	PR44	P. armeniaca	Saldcot	severe leafroll and chlorosis, growth depression	2015	A6	P2	I34	S2
	PR45	P. armeniaca	Veselka	no symptoms	2006	A5	-	-	S2
	PR46	P. armeniaca	Veselka	weak chlorosis	2015	A6	P2	I10	S2
	PR47	P. armeniaca	Vestar	no symptoms	2006	-	P2	-	S2
	PR48	P. armeniaca	Vestar	medium leafroll and chlorosis	2015	A6	P2	I4	S2
	PR49	P. salicina	Burbank	medium chlorosis	2015	A6	P2	I4	S2
	PR50	P. salicina	Carskaja	medium chlorosis	2015	mix	P2	mix	S2
	PR51	P. cerasifera	M 49	medium chlorosis, growth depression	2015	A8	P2	I13	S3
	PR52	P. persica	13B	medium leafroll and chlorosis	2015	A6	P2	I4	S2
CZ4	PR53	P. armeniaca	-	medium leafroll	2006	-	P2	I10	S2
CZ5	PR54	P. armeniaca	Bergeron	medium leafroll	2015	A6	P2	I4	S2
	PR55	P. armeniaca	Hargrand	medium leafroll and chlorosis	2015	A3	P1	I1	S1
	PR56	P. armeniaca	Hargrand	medium leafroll and chlorosis	2015	A5	P2	I4	S2
1 genotypes according to Danet et al. [9] and Dermastia et al. [18]
mix - refers to mixed infection of 2 or more genotypes

## Sheet: Table S2
Table S2: List of ˈCa. P. prunorumˈ isolates identified in insect samples.
Sampling site	Sample code	Host plant	C. pruni generation	Date of sampling	Genotype1
					aceF	pnp	imp	secY
CZ3	C1	P. armeniaca	emigrant	06/2006	A8	P2	I1	-
	C2	P. armeniaca	emigrant	06/2006	A6	P2	I10	S2
	C3	P. armeniaca	emigrant	06/2006	A5	P2	I4	S2
	C4	P. armeniaca	emigrant	06/2006	-	-	-	S2
	C5	P. armeniaca	emigrant	06/2006	A5	P2	I4	-
	C6	P. armeniaca	emigrant	06/2006	A6	-	I4	S2
	C7	P. armeniaca	emigrant	06/2006	A6	P2	I4	S2
	C8	P. armeniaca	emigrant	06/2006	-	-	I10	S2
	C9	P. armeniaca	remigrant	04/2006	A6	P2	-	-
	C10	P. armeniaca	remigrant	04/2006	A5	P1	-	-
	C11	P. armeniaca	remigrant	04/2006	A5	P2	I4	S2
	C12	P. armeniaca	remigrant	04/2006	A5	P2	I4	S2
	C13	P. armeniaca	remigrant	04/2004	A5	P2	I4	S2
	C14	P. armeniaca	remigrant	04/2004	A8	P2	I1	S2
	C15	P. armeniaca	remigrant	04/2004	A8	P2	I1	S2
CZ6	C16	P. spinosa	remigrant	04/2003	A5	P2	I4	S2
	C17	P. spinosa	remigrant	04/2003	A5	P2	I3	S2
	C18	P. spinosa	remigrant	04/2003	A6	P2	I10	S2
CZ7	C19	Picea	remigrant	01/2012	A3	P1	I1	S1
	C20	Picea	remigrant	01/2012	A3	P2	I1	S1
	C21	Picea	remigrant	01/2012	A3	-	I1	S1
	C22	Picea	remigrant	01/2012	A8	P2	I1	S2
	C23	Picea	remigrant	01/2012	-	P1	I1	S2
	C24	Picea	emigrant	09/2007	A6	P2	I4	S2
	C25	Picea	emigrant	09/2007	A6	P2	I4	S2
	C26	Picea	emigrant	09/2007	A8	-	I4	-
	C27	Picea	emigrant	09/2007	A8	P2	-	S2
	C28	Picea	emigrant	09/2007	A6	P2	I4	S2
	C29	Picea	remigrant	02/2007	A5	P2	I4	S2
	C30	Picea	remigrant	02/2007	A3	P1	I1	S1
	C31	Picea	remigrant	02/2007	-	P1	I1	S1
	C32	Picea	remigrant	02/2007	-	-	-	S1
	C33	Picea	remigrant	02/2007	A6	P2	I10	S2
1 genotypes according to Danet et al. [9]

## Sheet: Table S3
Table S3: List of GenBank Accession numbers obtained in this study.
Gene	Genbank acc. no.	Host	Genotype1	Sample code
aceF	PP176477	Cacopsylla pruni	A3	C19
	PP176478		A5	C3
	PP176479		A6	C7
	PP176480		A8	C14
	PP176481	Prunus armeniaca	A3	PR55
	PP176482		A5	PR5
	PP176483		A6	PR48
	PP176484		A8	PR16
	PP176485	Prunus cerasifera	A8	PR51
	PP176486	Prunus persica	A6	PR52
	PP176487		A8	PR3
	PP176488	Prunus salicina	A6	PR49
pnp	PP176489	Cacopsylla pruni	P1	C19
	PP176490		P2	C7
	PP176491	Prunus armeniaca	P1	PR55
	PP176492		P2	PR8
	PP176493	Prunus cerasifera	P2	PR51
	PP176494	Prunus persica	P2	PR52
	PP176495	Prunus salicina	P2	PR49
imp	PP176496	Cacopsylla pruni	I1	C19
	PP176497		I3	C17
	PP176498		I4	C11
	PP176499		I10	C2
	PP176500	Prunus armeniaca	I1	PR16
	PP176501		I3	PR19
	PP176502		I4	PR24
	PP176503		I10	PR46
	PP176504		I34	PR21
	PP176505	Prunus cerasifera	I13	PR51
	PP176506	Prunus persica	I1	PR3
	PP176507		I4	PR13
	PP176508	Prunus salicina	I4	PR49
secY	PP176509	Cacopsylla pruni	S1	C19
	PP176510		S2	C11
	PP176511	Prunus armeniaca	S1	PR55
	PP176512		S2	PR56
	PP176513	Prunus cerasifera	S3	PR51
	PP176514	Prunus persica	S2	PR14
	PP176515	Prunus salicina	S2	PR49
1 genotypes according to Danet et al. [9] and Dermastia et al. [18]
